# Supplementary material for: Synergistic Triplet Exciton Management and Interface Engineering for High-Brightness Sky-Blue Multi-Cation Perovskite Light-Emitting Diodes
Source: Nanomaterials (Basel). 2025 Dec 19;16(1):4. doi: 10.3390/nano16010004 (PMC12787356; doi:10.3390/nano16010004)
Supplement: Supplementary file 1 [file nanomaterials-16-00004-s001.zip]

Archive with 1 entries (1 files):
- nanomaterials-4009941-supplementary.pdf
